# Supplementary material for: Nucleosome retention by histone chaperones and remodelers occludes pervasive DNA–protein binding
Source: Nucleic Acids Res. 2023 Jul 26;51(16):8496–513. doi: 10.1093/nar/gkad615 (PMC10484674; doi:10.1093/nar/gkad615)
Supplement: gkad615_Supplemental_Files [file gkad615_supplemental_files.zip]

Archive with 5 entries (4 files):
- Supplementary Material.pdf
- Supplementary Note 20230607.pdf
- suppl_data/
- suppl_data/Supplementary Material.pdf
- suppl_data/Supplementary Note 20230607.pdf
